# Supplementary material for: Physiological and Transcriptomic Analyses Reveal Regulatory Mechanisms of Adventitious Root Formation in In Vitro Culture of Cinnamomum camphora
Source: Int J Mol Sci. 2025 Jul 27;26(15):7264. doi: 10.3390/ijms26157264 (PMC12347477; doi:10.3390/ijms26157264)
Supplement: Supplementary file 1 [file ijms-26-07264-s001.zip]

Archive with 1 entries (1 files):
- ijms-3726620-supplementary.pdf
